# Supplementary material for: Projected Incidence of Hepatobiliary Cancers and Trends Based on Age, Race, and Gender in the United States
Source: Cancers (Basel). 2024 Feb 6;16(4):684. doi: 10.3390/cancers16040684 (PMC10886529; doi:10.3390/cancers16040684)
Supplement: Supplementary file 1 [file cancers-16-00684-s001.zip]

Archive with 1 entries (1 files):
- cancers-2805936-supplementary.pdf
